# Supplementary material for: Mouse strain-specific responses along the gut-brain axis upon fecal microbiota transplantation from children with autism
Source: Gut Microbes. 2025 Jan 7;17(1):2447822. doi: 10.1080/19490976.2024.2447822 (PMC11730631; doi:10.1080/19490976.2024.2447822)
Supplement: Supplemental Material [file KGMI_A_2447822_SM1743.zip]

Archive with 1 entries (1 files):
- Supplemental information2ndRevision.docx
